# Supplementary material for: Genetic variation of the Plasmodium falciparum circumsporozoite protein in parasite isolates from Homabay County in Kenya
Source: Front Parasitol. 2024 Apr 8;3:1346017. doi: 10.3389/fpara.2024.1346017 (PMC11732096; doi:10.3389/fpara.2024.1346017)
Supplement: Supplementary Table 1 — Metadata for Homabay, Kisumu and Kilifi isolates retrieved from MalariaGEN version 7. [file Table_1.xlsx]

## Sheet: Sheet1
Sample IDs	Region	Year
C0167-C	Kisumu	2014
PC0169-C	Kisumu	2014
PC0170-C	Kisumu	2014
PC0172-C	Kisumu	2014
PC0173-C	Kisumu	2014
PC0174-C	Kisumu	2014
PC0178-C	Kisumu	2014
PC0180-C	Kisumu	2014
PC0186-C	Kisumu	2014
PC0187-C	Kisumu	2014
PC0188-C	Kisumu	2014
PC0189-C	Kisumu	2014
PC0193-C	Kisumu	2014
PC0197-C	Kisumu	2014
PC0198-C	Kisumu	2014
PC0199-C	Kisumu	2014
PC0200-C	Kisumu	2014
PC0201-C	Kisumu	2014
PC0202-C	Kisumu	2014
PC0206-C	Kisumu	2014
PC0209-C	Kisumu	2014
PC0213-C	Kisumu	2014
PC0220-C	Kisumu	2014
PC0229-C	Kisumu	2014
PC0231-C	Kisumu	2014
PC0232-C	Kisumu	2014
PC0233-C	Kisumu	2014
PC0236-C	Kisumu	2014
PC0245-C	Kisumu	2014
PC0246-C	Kisumu	2014
PC0252-C	Kisumu	2014
PC0254-C	Kisumu	2014
PC0255-C	Kisumu	2014
PC0256-C	Kisumu	2014
PC0257-C	Kisumu	2014
PC0258-C	Kisumu	2014
PC0259-C	Kisumu	2014
PC0262-C	Kisumu	2014
PC0263-C	Kisumu	2014
PC0265-C	Kisumu	2014
PC0268-C	Kisumu	2014
PC0269-C	Kisumu	2014
PC0273-C	Kisumu	2014
PC0276-C	Kisumu	2014
PC0277-C	Kisumu	2014
PC0278-C	Kisumu	2014
PC0282-C	Kisumu	2014
PC0288-C	Kisumu	2014
PC0293-C	Kisumu	2014
PC0295-C	Kisumu	2014
PC0296-C	Kisumu	2014
PC0301-C	Kisumu	2014
PC0302-C	Kisumu	2014
PC0305-C	Kisumu	2014
PC0314-C	Kisumu	2014
PC0318-C	Kisumu	2014
PC0337-C	Kisumu	2014
PC0352-C	Kisumu	2014
PC0001-C	Kilifi	2007
PC0003-01	Kilifi	2007
PC0003-02	Kilifi	2007
PC0004-01	Kilifi	2007
PC0004-02	Kilifi	2007
PC0005-Cx	Kilifi	2007
PC0007-C	Kilifi	2007
PC0008-01	Kilifi	2007
PC0008-02	Kilifi	2007
PC0009-C	Kilifi	2007
PC0011-C	Kilifi	2007
PC0012-01	Kilifi	2007
PC0012-C	Kilifi	2007
PC0013-C	Kilifi	2007
PC0019-C	Kilifi	2007
PC0020-C	Kilifi	2007
PC0023-C	Kilifi	2007
PC0026-C	Kilifi	2007
PC0030-C	Kilifi	2007
PC0031-C	Kilifi	2007
PC0032-C	Kilifi	2007
PC0033-C	Kilifi	2007
PC0034-C	Kilifi	2007
PC0035-C	Kilifi	2007
PC0037-C	Kilifi	2007
PC0038-C	Kilifi	2007
PC0044-C	Kilifi	2007
PC0046-C	Kilifi	2007
PC0047-C	Kilifi	2007
PC0048-C	Kilifi	2007
PC0049-C	Kilifi	2007
PC0051-C	Kilifi	2007
PC0053-C	Kilifi	2007
PC0054-C	Kilifi	2007
PC0056-C	Kilifi	2007
PC0057-C	Kilifi	2007
PC0058-C	Kilifi	2007
PC0059-C	Kilifi	2007
PC0061-C	Kilifi	2007
PC0063-C	Kilifi	2007
PC0064-C	Kilifi	2007
PC0065-C	Kilifi	2007
PC0068-C	Kilifi	2007
PC0069-C	Kilifi	2007
PC0070-C	Kilifi	2007
PC0071-C	Kilifi	2007
PC0073-C	Kilifi	2007
PC0074-C	Kilifi	2007
PC0075-C	Kilifi	2007
PC0077-C	Kilifi	2007
PC0078-C	Kilifi	2007
PC0079-C	Kilifi	2007
PC0085-C	Kilifi	2007
PC0086-C	Kilifi	2007
PC0103-C	Kilifi	2007
PC0104-C	Kilifi	2007
PC0107-C	Kilifi	2007
PC0109-C	Kilifi	2007
PC0112-C	Kilifi	2007
PC0113-C	Kilifi	2007
PC0118-C	Kilifi	2007
PC4008-C	Kilifi	2014
PC4008-Cx	Kilifi	2014
PC4009-C	Kilifi	2014
PC4009-Cx	Kilifi	2014
PC4010-C	Kilifi	2014
PC4010-Cx	Kilifi	2014
PC4011-C	Kilifi	2014
PC4013-C	Kilifi	2014
PC4014-C	Kilifi	1997
PC4015-C	Kilifi	1997
PC4016-C	Kilifi	1997
PC4018-C	Kilifi	1997
PC4019-C	Kilifi	1997
PC4021-C	Kilifi	1997
PC4022-C	Kilifi	1997
PC4024-C	Kilifi	1997
PC4025-C	Kilifi	1997
PC4026-C	Kilifi	1997
PC4027-C	Kilifi	1997
PC4028-C	Kilifi	1997
PC4030-C	Kilifi	1997
PC4031-C	Kilifi	1997
PC4032-C	Kilifi	1997
PC4033-C	Kilifi	1997
PC4034-C	Kilifi	1997
PC4035-C	Kilifi	1997
PC4036-C	Kilifi	1997
PC4036-Cx	Kilifi	1997
PC4037-C	Kilifi	1997
PC4038-C	Kilifi	1997
PC4039-C	Kilifi	1998
PC4040-C	Kilifi	1998
PC4041-C	Kilifi	1997
PC4042-C	Kilifi	1997
PC4043-C	Kilifi	1998
PC4044-C	Kilifi	1997
PC4045-C	Kilifi	1997
PC4046-C	Kilifi	1997
PC4047-C	Kilifi	1998
PC4048-C	Kilifi	1997
PC4049-C	Kilifi	2004
PC4050-C	Kilifi	2003
PC4050-Cx	Kilifi	2003
PC4051-C	Kilifi	2003
PC4052-C	Kilifi	2003
PC4054-C	Kilifi	2003
PC4055-C	Kilifi	2004
PC4056-C	Kilifi	2003
PC4060-C	Kilifi	2006
PC4061-C	Kilifi	2006
PC4062-C	Kilifi	2006
PC4063-C	Kilifi	2005
PC4066-C	Kilifi	2007
PC4068-C	Kilifi	2007
PC4074-C	Kilifi	2007
PC4079-C	Kilifi	2007
PC4083-C	Kilifi	2007
PC4084-C	Kilifi	2006
PC4085-C	Kilifi	2006
PC4086-C	Kilifi	2006
PC4088-C	Kilifi	2006
PC4095-C	Kilifi	2007
PC4098-C	Kilifi	2006
PC4104-C	Kilifi	2007
PC4114-C	Kilifi	2007
PC4116-C	Kilifi	2007
PC4117-C	Kilifi	2007
PC4118-C	Kilifi	2007
PC4126-C	Kilifi	2008
PC4128-C	Kilifi	2008
PC4129-C	Kilifi	2008
PC4130-C	Kilifi	2008
SPT42825	Kilifi	1994
SPT42826	Kilifi	1994
SPT42827	Kilifi	1994
SPT42828	Kilifi	1995
SPT42829	Kilifi	1995
SPT42830	Kilifi	1995
SPT42832	Kilifi	1995
SPT42833	Kilifi	1995
SPT42834	Kilifi	1995
SPT42835	Kilifi	1995
SPT42836	Kilifi	1995
SPT42837	Kilifi	1995
SPT42838	Kilifi	1995
SPT42839	Kilifi	1995
SPT42841	Kilifi	1995
SPT42842	Kilifi	1995
SPT42843	Kilifi	1995
SPT42845	Kilifi	1995
SPT42846	Kilifi	1995
SPT42847	Kilifi	1995
SPT42848	Kilifi	1995
SPT42849	Kilifi	1995
SPT42850	Kilifi	1995
SPT42851	Kilifi	1995
SPT42853	Kilifi	1995
SPT42854	Kilifi	1995
SPT42856	Kilifi	1995
SPT42857	Kilifi	1995
SPT42858	Kilifi	1995
SPT42859	Kilifi	1995
SPT42860	Kilifi	1995
SPT42861	Kilifi	1995
SPT42862	Kilifi	1995
SPT42863	Kilifi	1995
SPT42864	Kilifi	1995
SPT42865	Kilifi	1995
SPT42866	Kilifi	1995
SPT42867	Kilifi	1995
SPT42868	Kilifi	1995
SPT42869	Kilifi	1995
SPT42870	Kilifi	1995
SPT42872	Kilifi	1995
SPT42873	Kilifi	1995
SPT42874	Kilifi	1995
SPT42875	Kilifi	1996
SPT42877	Kilifi	1996
SPT42878	Kilifi	1996
SPT42879	Kilifi	1996
SPT42880	Kilifi	1996
SPT42881	Kilifi	1996
SPT42882	Kilifi	1996
SPT42883	Kilifi	1996
SPT42884	Kilifi	1996
SPT42885	Kilifi	1996
SPT42886	Kilifi	1996
SPT42887	Kilifi	1996
SPT42888	Kilifi	1996
SPT42891	Kilifi	1996
SPT42892	Kilifi	1996
SPT42893	Kilifi	1996
SPT42894	Kilifi	1996
SPT42895	Kilifi	1996
SPT42896	Kilifi	1996
SPT42898	Kilifi	1996
SPT42899	Kilifi	1996
SPT42900	Kilifi	1996
SPT42901	Kilifi	1996
SPT42902	Kilifi	1996
SPT42903	Kilifi	1996
SPT42905	Kilifi	1996
SPT42906	Kilifi	1996
SPT42908	Kilifi	1996
SPT42909	Kilifi	1996
SPT42910	Kilifi	1996
SPT42911	Kilifi	1996
SPT42912	Kilifi	1996
SPT42913	Kilifi	1996
SPT42914	Kilifi	1996
SPT42915	Kilifi	1996
SPT42916	Kilifi	1996
SPT42917	Kilifi	1996
SPT42918	Kilifi	1996
SPT42919	Kilifi	1996
SPT42920	Kilifi	1996
SPT42921	Kilifi	1996
SPT42922	Kilifi	1996
SPT42923	Kilifi	1996
SPT42924	Kilifi	1996
SPT42925	Kilifi	1996
SPT42926	Kilifi	1996
SPT42927	Kilifi	1996
SPT42928	Kilifi	1996
SPT42929	Kilifi	1996
SPT42930	Kilifi	1996
SPT42931	Kilifi	1996
SPT42932	Kilifi	1996
SPT42933	Kilifi	1996
SPT42934	Kilifi	1996
SPT42935	Kilifi	1996
SPT42936	Kilifi	1996
SPT42937	Kilifi	1996
SPT42938	Kilifi	1996
SPT42940	Kilifi	1996
SPT42941	Kilifi	1997
SPT42943	Kilifi	1997
SPT42944	Kilifi	1998
SPT42945	Kilifi	1998
SPT42946	Kilifi	1998
SPT42947	Kilifi	1998
SPT42948	Kilifi	1998
SPT42949	Kilifi	1998
SPT42950	Kilifi	1998
SPT42951	Kilifi	1999
SPT42955	Kilifi	2004
SPT42956	Kilifi	2004
SPT42957	Kilifi	2004
SPT42958	Kilifi	2004
SPT42959	Kilifi	2004
SPT42960	Kilifi	2004
SPT42961	Kilifi	2004
SPT42962	Kilifi	2005
SPT42963	Kilifi	2005
SPT42964	Kilifi	2005
SPT42965	Kilifi	2005
SPT42966	Kilifi	2005
SPT42967	Kilifi	2005
SPT42968	Kilifi	2005
SPT42969	Kilifi	2005
SPT42970	Kilifi	2005
SPT42971	Kilifi	2005
SPT42972	Kilifi	2005
SPT42974	Kilifi	2005
SPT42977	Kilifi	2005
SPT42978	Kilifi	2005
SPT42979	Kilifi	2005
SPT42980	Kilifi	2005
SPT42981	Kilifi	2005
SPT42982	Kilifi	2005
SPT42983	Kilifi	2005
SPT42984	Kilifi	2005
SPT42986	Kilifi	2005
SPT42987	Kilifi	2005
SPT42988	Kilifi	2005
SPT42989	Kilifi	2005
SPT42990	Kilifi	2005
SPT42991	Kilifi	2005
SPT42992	Kilifi	2005
SPT42993	Kilifi	2005
SPT42994	Kilifi	2005
SPT42995	Kilifi	2006
SPT42996	Kilifi	2006
SPT42997	Kilifi	2006
SPT42998	Kilifi	2006
SPT42999	Kilifi	2006
SPT43000	Kilifi	2006
SPT43001	Kilifi	2006
SPT43002	Kilifi	2006
SPT43003	Kilifi	2006
SPT43004	Kilifi	2006
SPT43005	Kilifi	2006
SPT43006	Kilifi	2006
SPT43007	Kilifi	2006
SPT43009	Kilifi	2006
SPT43010	Kilifi	2006
SPT43011	Kilifi	2006
SPT43012	Kilifi	2006
SPT43013	Kilifi	2006
SPT43014	Kilifi	2006
SPT43015	Kilifi	2006
SPT43019	Kilifi	2006
SPT43021	Kilifi	2006
SPT43022	Kilifi	2006
SPT43023	Kilifi	2006
SPT43025	Kilifi	2006
SPT43026	Kilifi	2006
SPT43028	Kilifi	2006
SPT43029	Kilifi	2006
SPT43030	Kilifi	2006
SPT43031	Kilifi	2006
SPT43032	Kilifi	2006
SPT43034	Kilifi	2006
SPT43035	Kilifi	2006
SPT43036	Kilifi	2006
SPT43037	Kilifi	2006
SPT43041	Kilifi	2007
SPT43043	Kilifi	2007
SPT43044	Kilifi	2007
SPT43045	Kilifi	2007
SPT43047	Kilifi	2007
SPT43048	Kilifi	2007
SPT43049	Kilifi	2007
SPT43050	Kilifi	2007
SPT43052	Kilifi	2007
SPT43053	Kilifi	2007
SPT43054	Kilifi	2007
SPT43057	Kilifi	2008
SPT43058	Kilifi	2008
SPT43059	Kilifi	2008
SPT43060	Kilifi	2008
SPT43061	Kilifi	2008
SPT43062	Kilifi	2008
SPT43063	Kilifi	2008
SPT43064	Kilifi	2008
SPT43066	Kilifi	2008
SPT43067	Kilifi	2008
SPT43068	Kilifi	2008
SPT43069	Kilifi	2008
SPT43070	Kilifi	2008
SPT43071	Kilifi	2008
SPT43072	Kilifi	2008
SPT43075	Kilifi	2008
SPT43076	Kilifi	2008
SPT43077	Kilifi	2008
SPT43078	Kilifi	2008
SPT43079	Kilifi	2008
SPT43080	Kilifi	2008
SPT43081	Kilifi	2008
SPT43083	Kilifi	2008
SPT43084	Kilifi	2008
SPT43085	Kilifi	2008
SPT43086	Kilifi	2008
SPT43087	Kilifi	2008
SPT43088	Kilifi	2008
SPT43089	Kilifi	2008
SPT43093	Kilifi	2008
SPT43094	Kilifi	2008
SPT43096	Kilifi	2009
SPT43098	Kilifi	2009
SPT43099	Kilifi	2009
SPT43100	Kilifi	2009
SPT43101	Kilifi	2009
SPT43102	Kilifi	2009
SPT43103	Kilifi	2009
SPT43104	Kilifi	2009
SPT43106	Kilifi	2009
SPT43107	Kilifi	2009
SPT43108	Kilifi	2009
SPT43109	Kilifi	2009
SPT43110	Kilifi	2009
SPT43111	Kilifi	2009
SPT43112	Kilifi	2009
SPT43113	Kilifi	2009
SPT43115	Kilifi	2009
SPT43116	Kilifi	2009
SPT43117	Kilifi	2009
SPT43118	Kilifi	2009
SPT43119	Kilifi	2009
SPT43120	Kilifi	2009
SPT43121	Kilifi	2009
SPT43122	Kilifi	2009
SPT43123	Kilifi	2009
SPT43124	Kilifi	2009
SPT43125	Kilifi	2009
SPT43126	Kilifi	2009
SPT43128	Kilifi	2009
SPT43129	Kilifi	2009
SPT43130	Kilifi	2009
SPT43131	Kilifi	2009
SPT43133	Kilifi	2009
SPT43134	Kilifi	2009
SPT43135	Kilifi	2009
SPT43137	Kilifi	2009
SPT43138	Kilifi	2009
SPT43139	Kilifi	2009
SPT43140	Kilifi	2009
SPT43141	Kilifi	2009
SPT43142	Kilifi	2009
SPT43144	Kilifi	2009
SPT43145	Kilifi	2010
SPT43148	Kilifi	2010
SPT43149	Kilifi	2010
SPT43150	Kilifi	2010
SPT43151	Kilifi	2010
SPT43153	Kilifi	2010
SPT43155	Kilifi	2010
SPT43156	Kilifi	2010
SPT43157	Kilifi	2010
SPT43158	Kilifi	2010
SPT43159	Kilifi	2010
SPT43160	Kilifi	2010
SPT43161	Kilifi	2010
SPT43162	Kilifi	2010
SPT43163	Kilifi	2010
SPT43164	Kilifi	2010
SPT43166	Kilifi	2010
SPT43167	Kilifi	2010
SPT43168	Kilifi	2010
SPT43169	Kilifi	2010
SPT43170	Kilifi	2010
SPT43171	Kilifi	2010
SPT43172	Kilifi	2010
SPT43178	Kilifi	2010
SPT43179	Kilifi	2010
SPT43180	Kilifi	2010
SPT43181	Kilifi	2010
SPT43182	Kilifi	2010
SPT43183	Kilifi	2010
SPT43184	Kilifi	2010
SPT43185	Kilifi	2010
SPT43186	Kilifi	2010
SPT43187	Kilifi	2010
SPT43188	Kilifi	2010
SPT43191	Kilifi	2010
SPT43192	Kilifi	2010
SPT43194	Kilifi	2010
SPT43195	Kilifi	2010
SPT43196	Kilifi	2010
SPT43199	Kilifi	2010
SPT43200	Kilifi	2010
SPT43201	Kilifi	2010
SPT43202	Kilifi	2010
SPT43203	Kilifi	2010
SPT43204	Kilifi	2010
SPT43205	Kilifi	2010
SPT43206	Kilifi	2010
SPT43207	Kilifi	2010
SPT43208	Kilifi	2010
SPT43209	Kilifi	2010
SPT43210	Kilifi	2010
SPT43211	Kilifi	2010
SPT43212	Kilifi	2010
SPT43213	Kilifi	2010
SPT43215	Kilifi	2010
SPT43217	Kilifi	2010
SPT43218	Kilifi	2010
SPT43220	Kilifi	2010
SPT43222	Kilifi	2010
SPT43223	Kilifi	2010
SPT43224	Kilifi	2010
SPT43225	Kilifi	2010
SPT43226	Kilifi	2010
SPT43227	Kilifi	2010
SPT43228	Kilifi	2010
SPT43229	Kilifi	2010
SPT43230	Kilifi	2010
SPT43231	Kilifi	2010
SPT43232	Kilifi	2011
SPT43233	Kilifi	2011
SPT43234	Kilifi	2011
SPT43235	Kilifi	2011
SPT43236	Kilifi	2011
SPT43238	Kilifi	2011
SPT43239	Kilifi	2011
SPT43240	Kilifi	2011
SPT43241	Kilifi	2011
SPT43242	Kilifi	2011
SPT43243	Kilifi	2011
SPT43244	Kilifi	2011
SPT43246	Kilifi	2011
SPT43247	Kilifi	2011
SPT43248	Kilifi	2011
SPT43249	Kilifi	2011
SPT43250	Kilifi	2011
SPT43253	Kilifi	2011
SPT43254	Kilifi	2011
SPT43256	Kilifi	2011
SPT43257	Kilifi	2011
SPT43259	Kilifi	2011
SPT43260	Kilifi	2011
SPT43262	Kilifi	2011
SPT43263	Kilifi	2011
SPT43264	Kilifi	2011
SPT43265	Kilifi	2011
SPT43266	Kilifi	2011
SPT43267	Kilifi	2011
SPT43268	Kilifi	2011
SPT43269	Kilifi	2011
SPT43270	Kilifi	2011
SPT43271	Kilifi	2011
SPT43272	Kilifi	2011
SPT43273	Kilifi	2011
SPT43274	Kilifi	2011
SPT43275	Kilifi	2011
SPT43276	Kilifi	2011
SPT43277	Kilifi	2011
SPT43279	Kilifi	2011
SPT43280	Kilifi	2011
SPT43281	Kilifi	2011
SPT43282	Kilifi	2011
SPT43283	Kilifi	2011
SPT43284	Kilifi	2011
SPT43285	Kilifi	2011
SPT43287	Kilifi	2011
SPT43288	Kilifi	2011
SPT43289	Kilifi	2011
SPT43291	Kilifi	2011
SPT43293	Kilifi	2011
SPT43294	Kilifi	2012
SPT43295	Kilifi	2012
SPT43296	Kilifi	2012
SPT43297	Kilifi	2012
SPT43299	Kilifi	2012
SPT43300	Kilifi	2012
SPT43301	Kilifi	2012
SPT43302	Kilifi	2012
SPT43303	Kilifi	2012
SPT43304	Kilifi	2012
SPT43305	Kilifi	2012
SPT43306	Kilifi	2012
SPT43307	Kilifi	2012
SPT43308	Kilifi	2012
SPT43309	Kilifi	2012
SPT43310	Kilifi	2012
SPT43311	Kilifi	2012
SPT43312	Kilifi	2012
SPT43314	Kilifi	2012
SPT43315	Kilifi	2012
SPT43316	Kilifi	2012
SPT43317	Kilifi	2012
SPT43318	Kilifi	2012
SPT43319	Kilifi	2012
SPT43320	Kilifi	2012
SPT43321	Kilifi	2012
SPT43322	Kilifi	2012
SPT43323	Kilifi	2012
SPT43324	Kilifi	2012
SPT43325	Kilifi	2012
SPT43327	Kilifi	2012
SPT43328	Kilifi	2012
SPT43329	Kilifi	2012
SPT43330	Kilifi	2012
SPT43331	Kilifi	2012
SPT43333	Kilifi	2012
SPT43334	Kilifi	2012
SPT43335	Kilifi	2012
SPT43336	Kilifi	2012
SPT43337	Kilifi	2012
SPT43338	Kilifi	2012
SPT43339	Kilifi	2012
SPT43340	Kilifi	2012
SPT43341	Kilifi	2012
SPT43342	Kilifi	2012
SPT43344	Kilifi	2012
SPT43346	Kilifi	2012
SPT43347	Kilifi	2012
SPT43348	Kilifi	2012
SPT43349	Kilifi	2012
SPT43350	Kilifi	2012
SPT43351	Kilifi	2012
SPT43352	Kilifi	2012
SPT43356	Kilifi	2012
SPT43357	Kilifi	2012
SPT43358	Kilifi	2012
SPT43359	Kilifi	2012
SPT43360	Kilifi	2012
SPT43361	Kilifi	2012
SPT43362	Kilifi	2012
SPT43363	Kilifi	2012
SPT43364	Kilifi	2012
SPT43365	Kilifi	2012
SPT43366	Kilifi	2012
SPT43367	Kilifi	2012
SPT43368	Kilifi	2012
SPT43370	Kilifi	2012
SPT43371	Kilifi	2012
SPT43373	Kilifi	2012
SPT43374	Kilifi	2012
SPT43375	Kilifi	2012
SPT43376	Kilifi	2012
SPT43377	Kilifi	2017
SPT43381	Kilifi	2017
SPT43390	Kilifi	2018
SPT43403	Kilifi	2018
Pf002	Homabay	2014
Pf003	Homabay	2014
Pf004	Homabay	2014
Pf005	Homabay	2014
Pf006	Homabay	2014
Pf007	Homabay	2014
Pf008	Homabay	2014
Pf009	Homabay	2014
Pf010	Homabay	2014
Pf011	Homabay	2014
Pf012	Homabay	2014
Pf013	Homabay	2014
Pf014	Homabay	2014
Pf015	Homabay	2014
Pf016	Homabay	2014
Pf017	Homabay	2014
Pf018	Homabay	2014
Pf019	Homabay	2014
Pf020	Homabay	2014
Pf021	Homabay	2014
Pf022	Homabay	2014
Pf023	Homabay	2014
Pf024	Homabay	2014
Pf025	Homabay	2014
Pf026	Homabay	2014
Pf028	Homabay	2014
Pf029	Homabay	2014
