# Supplementary material for: Genetic variation of the Plasmodium falciparum circumsporozoite protein in parasite isolates from Homabay County in Kenya
Source: Front Parasitol. 2024 Apr 8;3:1346017. doi: 10.3389/fpara.2024.1346017 (PMC11732096; doi:10.3389/fpara.2024.1346017)
Supplement: Supplementary Table 2 — Haplotype network analysis dataset showing the classification and frequency of each isolate to their haplotype [file Table_2.xls]

## Sheet: hapSummary
Hap	2	13	22	23	25	34	35	36	37	38	43	44	52	127	128	133	139	142	148	154	155	204	Accession	freq
CHR	NA	NA	NA	NA	NA	NA	NA	NA	NA	NA	NA	NA	NA	NA	NA	NA	NA	NA	NA	NA	NA	NA		NA
POS	2	13	22	23	25	34	35	36	37	38	43	44	52	127	128	133	139	142	148	154	155	204		NA
INFO	NA	NA	NA	NA	NA	NA	NA	NA	NA	NA	NA	NA	NA	NA	NA	NA	NA	NA	NA	NA	NA	NA		NA
ALLELE	A/T	A/C	A/G	A/C	G/C,A	A/C	A/C	C/G	A/G	A/C,T,G	C/A	A/G	C/A	A/G	A/G	C/T	G/A	G/C	G/A	G/A	C/A,T	G/A		NA
H001	A	A	A	A	G	A	A	C	A	A	C	A	C	A	A	C	G	G	G	G	C	G	3D7;PC0004-02;PC0013-C;PC0048-C;PC0056-C;PC0070-C;PC0086-C;PC0107-C;PC0109-C;PC0112-C;PC0113-C;PC0118-C;PC4031-C;PC4039-C;PC4040-C;PC4063-C;PC4079-C;PC4129-C;SPT42825;SPT42827;SPT42829;SPT42851;SPT42868;SPT42870;SPT42872;SPT42887;SPT42888;SPT42895;SPT42906;SPT42926;SPT42933;SPT42934;SPT42938;SPT42945;SPT42951;SPT42969;SPT42978;SPT43021;SPT43025;SPT43030;SPT43034;SPT43037;SPT43050;SPT43052;SPT4305…	87
H002	A	A	G	A	C	A	A	G	A	C	C	A	C	A	A	C	G	C	G	G	A	G	Pf002;Pf018;Pf019;Pf024;Pf029;PC0003-02;PC0019-C;PC0031-C;PC0034-C;PC0046-C;PC0053-C;PC0058-C;PC0065-C;PC0069-C;PC0074-C;PC0075-C;PC4035-C;PC4038-C;PC4045-C;PC4047-C;PC4050-Cx;PC4051-C;PC4055-C;PC4114-C;PC4117-C;SPT42833;SPT42835;SPT42838;SPT42918;SPT42924;SPT42946;SPT42970;SPT42984;SPT42990;SPT43029;SPT43075;SPT43083;SPT43093;SPT43100;SPT43101;SPT43106;SPT43113;SPT43116;SPT43145;SPT43158;SPT4316…	78
H003	A	A	G	A	C	A	A	G	A	C	A	A	C	A	A	C	G	C	G	G	A	G	Pf004;Pf005;Pf020;Pf023;PC0033-C;PC0073-C;PC4046-C;PC4061-C;SPT42856;SPT42866;SPT42886;SPT42944;SPT42964;SPT43003;SPT43013;SPT43035;SPT43058;SPT43060;SPT43102;SPT43112;SPT43115;SPT43118;SPT43131;SPT43140;SPT43191;SPT43229;SPT43244;SPT43279;SPT43287;SPT43293;SPT43295;SPT43302;SPT43306;SPT43312;SPT43325;SPT43341;SPT43361;SPT43362;PC0186-C;PC0198-C;PC0245-C;PC0288-C	42
H004	A	C	G	A	A	A	A	G	A	C	C	A	C	A	A	C	G	C	G	G	C	G	PC0020-C;PC0057-C;PC0085-C;PC4032-C;PC4086-C;SPT42884;SPT42899;SPT42903;SPT42912;SPT42916;SPT42920;SPT42931;SPT42957;SPT42960;SPT42983;SPT42987;SPT42999;SPT43011;SPT43049;SPT43070;SPT43080;SPT43085;SPT43096;SPT43104;SPT43121;SPT43122;SPT43155;SPT43187;SPT43206;SPT43224;SPT43260;SPT43282;SPT43390;PC0173-C;PC0231-C;PC0236-C;PC0259-C;PC0263-C;PC0314-C	39
H005	A	C	G	A	A	A	A	G	A	C	A	A	C	A	A	C	G	C	G	G	C	G	PC0104-C;PC4009-C;PC4009-Cx;PC4010-C;PC4010-Cx;PC4015-C;PC4018-C;PC4022-C;PC4025-C;PC4037-C;PC4083-C;SPT42836;SPT42859;SPT42873;SPT42935;SPT42937;SPT42961;SPT42968;SPT42972;SPT43009;SPT43043;SPT43044;SPT43063;SPT43076;SPT43110;SPT43111;SPT43149;SPT43171;SPT43172;SPT43227;SPT43262;SPT43294;SPT43300;SPT43334;SPT43358;PC0255-C	36
H006	A	A	G	A	A	A	A	G	A	C	C	A	C	A	A	C	G	C	G	G	C	G	PC0071-C;PC4021-C;PC4033-C;PC4048-C;PC4095-C;SPT42919;SPT42922;SPT42932;SPT42941;SPT42948;SPT42977;SPT42996;SPT43078;SPT43151;SPT43204;SPT43215;SPT43238;SPT43268;SPT43273;SPT43304;SPT43305;SPT43316;SPT43360;PC0167-C;PC0213-C	25
H007	A	C	G	A	A	A	A	G	A	T	C	A	C	A	A	C	G	C	G	G	C	G	PC0026-C;PC0037-C;PC0068-C;PC0103-C;SPT42832;SPT42843;SPT42901;SPT42927;SPT42993;SPT43002;SPT43006;SPT43012;SPT43036;SPT43069;SPT43243;SPT43288;SPT43318;SPT43324;SPT43330;SPT43348;SPT43356;PC0197-C	22
H008	A	C	G	A	A	A	A	G	A	G	C	A	C	A	A	C	G	C	G	G	C	G	PC0051-C;PC4011-C;PC4088-C;SPT42879;SPT42891;SPT42908;SPT42943;SPT42947;SPT42950;SPT42955;SPT42974;SPT43107;SPT43139;SPT43188;SPT43211;SPT43231;SPT43236;SPT43265;SPT43271;SPT43357	20
H009	A	C	G	A	A	C	A	G	A	A	C	A	C	A	A	C	G	C	A	G	A	G	PC0008-01;PC0008-02;PC4116-C;SPT42845;SPT42894;SPT42994;SPT43014;SPT43135;SPT43220;SPT43264;SPT43284;SPT43339;SPT43368;SPT43374;PC0301-C	15
H010	A	C	G	A	A	A	A	G	A	A	C	A	C	A	A	C	G	C	G	G	C	G	PC0007-C;PC4062-C;SPT42962;SPT43157;SPT43186;SPT43232;SPT43272;SPT43280;SPT43340;SPT43346;SPT43359;PC0174-C;PC0252-C	13
H011	A	A	A	C	G	A	A	G	A	A	C	A	C	G	G	T	A	G	G	G	A	G	Pf010;Pf022;Pf026;PC0047-C;PC4036-Cx;PC4044-C;PC4068-C;SPT42850;SPT43087;SPT43137;PC0277-C	11
H012	A	A	G	A	A	A	A	G	A	A	C	A	C	A	A	C	G	G	G	G	C	G	PC4085-C;SPT42911;SPT43103;SPT43150;SPT43266;PC0187-C;PC0209-C;PC0254-C;PC0256-C;PC0276-C;PC0352-C	11
H013	A	A	G	A	C	A	A	C	A	A	A	A	A	A	A	C	G	G	A	G	A	G	Pf028;PC4013-C;PC4043-C;PC4060-C;SPT43005;SPT43026;SPT43041;SPT43161;SPT43203;SPT43228;SPT43291	11
H014	A	A	A	A	G	A	A	C	A	A	C	A	A	A	A	C	G	C	G	G	C	G	Pf003;SPT42882;SPT42896;SPT42902;SPT42997;SPT43126;SPT43160;SPT43168;SPT43222;SPT43223	10
H015	A	A	A	A	G	A	A	C	A	A	C	A	C	A	A	C	G	C	G	G	C	G	PC0004-01;PC4050-C;PC4056-C;SPT42853;SPT42875;SPT42921;SPT43023;SPT43226;SPT43254;PC0268-C	10
H016	A	A	G	A	C	A	A	G	A	C	A	A	C	A	A	C	G	G	A	G	A	G	Pf007;PC0038-C;PC0077-C;PC4052-C;SPT43062;SPT43068;SPT43201;SPT43321;PC0206-C;PC0337-C	10
H017	A	A	A	A	G	A	A	G	A	A	C	A	C	A	A	C	G	G	G	G	C	G	PC4074-C;SPT42881;SPT42915;SPT43202;PC0200-C;PC0229-C;PC0258-C;PC0273-C;PC0278-C	9
H018	A	A	G	A	A	A	A	G	A	C	C	A	C	A	A	C	G	G	G	G	C	G	PC4027-C;SPT42854;SPT42905;SPT42930;SPT42949;SPT43007;SPT43235;PC0178-C;PC0262-C	9
H019	A	A	A	A	G	A	A	C	A	A	C	A	A	G	A	C	G	C	G	A	T	G	PC4130-C;SPT43077;SPT43125;SPT43167;SPT43230;SPT43241;SPT43270;SPT43303	8
H020	A	A	G	A	A	A	A	C	A	A	C	A	C	A	A	C	G	G	G	G	C	G	SPT42826;SPT42842;SPT42849;SPT42864;SPT43057;SPT43183;SPT43239;PC0202-C	8
H021	A	A	G	A	A	A	A	G	A	A	C	A	C	A	A	C	G	C	G	G	C	G	PC0061-C;PC4041-C;SPT42846;SPT42860;SPT42971;SPT42982;SPT42992;SPT43276	8
H022	A	C	G	A	A	A	A	C	A	A	A	A	C	A	A	C	G	C	G	G	C	G	PC0044-C;PC4014-C;PC4066-C;PC4126-C;SPT43004;SPT43054;SPT43124;SPT43350	8
H023	A	A	G	A	C	A	A	G	A	A	A	A	A	A	A	C	G	G	G	G	A	G	PC4128-C;SPT42966;SPT43123;SPT43205;SPT43373;PC0302-C;PC0318-C	7
H024	A	C	G	A	A	A	A	G	A	T	A	A	C	A	A	C	G	C	G	G	C	G	PC0032-C;PC4034-C;SPT42989;SPT43061;SPT43067;SPT43086;SPT43089	7
H025	A	A	A	A	G	A	A	C	A	A	C	A	C	A	A	C	G	C	G	G	A	G	PC0001-C;PC0003-01;SPT42858;SPT42878;SPT43289;PC0188-C	6
H026	A	A	G	A	C	A	A	C	A	A	C	A	C	A	A	C	G	G	G	G	A	G	SPT42909;SPT42910;SPT42958;SPT43028;SPT43134;SPT43225	6
H027	A	A	A	A	A	A	A	C	A	A	C	A	C	A	A	C	G	G	G	G	C	G	PC4026-C;PC4118-C;SPT42998;SPT43166;SPT43240	5
H028	A	A	A	C	G	A	A	G	A	A	A	A	A	A	A	C	G	G	G	G	A	G	PC0023-C;PC0063-C;SPT43088;SPT43336;SPT43351	5
H029	A	A	G	A	C	A	A	C	A	A	A	A	A	A	A	C	G	C	G	G	A	G	SPT42893;SPT43156;SPT43217;SPT43263;SPT43363	5
H030	A	C	G	A	A	A	A	C	A	A	C	A	C	A	A	C	G	C	G	G	C	G	PC0078-C;PC4042-C;SPT42867;SPT42928;SPT43331	5
H031	A	C	G	A	C	A	A	G	A	C	C	A	C	A	A	C	G	C	G	G	C	G	Pf006;Pf009;Pf011;Pf013;Pf014	5
H032	A	A	A	A	A	A	A	G	A	A	C	A	C	A	A	C	G	G	G	G	C	G	SPT42956;PC0189-C;PC0265-C;PC0269-C	4
H033	A	A	A	A	G	A	A	G	A	A	C	A	C	A	A	C	G	G	G	G	A	G	SPT42883;SPT42892;SPT43066;PC0233-C	4
H034	A	A	G	A	A	A	A	C	A	A	C	A	C	A	A	C	G	C	G	G	C	G	SPT43259;PC0169-C;PC0170-C;PC0232-C	4
H035	A	A	G	A	A	A	A	G	G	A	C	A	C	G	G	C	A	G	G	G	A	G	SPT42880;SPT42900;SPT43196;SPT43212	4
H036	A	A	G	A	C	A	A	C	A	A	A	A	C	A	A	C	G	G	G	G	A	G	PC4030-C;SPT43015;SPT43200;PC0201-C	4
H037	A	A	A	A	G	A	A	C	A	A	C	A	C	A	A	C	G	G	G	G	A	G	SPT42925;SPT43128;PC0305-C	3
H038	A	A	A	A	G	A	A	G	A	T	C	A	C	G	G	C	G	G	G	G	C	G	SPT42959;SPT43031;SPT43081	3
H039	A	A	G	A	A	A	A	C	A	A	A	A	C	A	A	C	G	G	G	G	C	G	PC4024-C;SPT42936;SPT43108	3
H040	A	A	G	A	A	A	A	C	A	A	C	A	C	A	A	C	G	G	G	G	A	G	SPT42839;SPT42923;PC0257-C	3
H041	A	A	G	A	A	A	A	G	A	C	A	A	C	A	A	C	G	C	G	G	C	G	SPT43079;SPT43199;SPT43296	3
H042	A	A	G	A	A	A	A	G	A	C	A	A	C	A	A	C	G	G	G	G	C	G	SPT42863;SPT43233;SPT43247	3
H043	A	A	G	A	C	A	A	C	A	A	A	A	A	A	A	C	G	G	A	G	A	A	SPT42828;SPT43022;SPT43307	3
H044	A	A	G	A	C	A	A	G	A	A	C	A	C	A	A	C	G	G	G	G	A	G	PC0012-01;PC4008-C;PC4008-Cx	3
H045	A	A	G	A	C	A	A	G	A	C	A	A	C	A	A	C	G	C	G	G	C	G	PC0030-C;SPT42979;SPT43335	3
H046	A	A	G	A	C	A	A	G	A	C	A	A	C	G	A	C	G	C	G	G	C	G	Pf021;PC0009-C;SPT42986	3
H047	A	C	G	A	A	A	A	G	A	G	C	A	C	G	A	C	G	C	G	G	C	G	PC4016-C;SPT43099;SPT43275	3
H048	A	C	G	A	A	C	A	G	A	A	C	A	C	A	A	C	G	C	G	G	C	G	PC4098-C;SPT42841;SPT43142	3
H049	A	A	A	A	G	A	A	C	A	A	C	A	A	A	A	C	G	G	G	G	A	G	SPT42991;SPT43129	2
H050	A	A	A	A	G	A	A	C	A	A	C	A	A	A	A	C	G	G	G	G	C	G	SPT42837;PC0220-C	2
H051	A	A	A	A	G	A	A	C	A	A	C	A	A	G	G	C	A	G	G	G	A	G	SPT42981;SPT43375	2
H052	A	A	A	A	G	A	A	G	A	C	C	A	C	A	A	C	G	G	G	G	C	G	SPT42913;SPT43153	2
H053	A	A	A	A	G	A	A	G	A	G	C	A	C	A	A	C	G	G	G	G	C	G	PC4104-C;SPT42885	2
H054	A	A	A	A	G	A	A	G	A	T	C	A	C	A	A	C	G	G	G	G	C	G	PC0064-C;SPT42834	2
H055	A	A	A	A	G	A	A	G	A	T	C	A	C	G	G	C	G	G	A	G	A	G	PC4036-C;SPT43098	2
H056	A	A	A	C	G	A	A	G	A	G	C	A	C	G	G	T	A	G	G	G	A	G	PC0059-C;SPT43048	2
H057	A	A	G	A	A	A	A	G	A	A	C	A	C	A	A	C	G	C	G	G	A	G	SPT43109;SPT43319	2
H058	A	A	G	A	A	A	A	G	A	A	C	A	C	A	A	C	G	G	G	G	A	G	SPT43256;PC0180-C	2
H059	A	A	G	A	A	A	A	G	A	C	C	A	C	A	A	C	G	C	G	G	A	G	SPT43010;SPT43148	2
H060	A	A	G	A	A	A	A	G	G	A	C	A	C	A	A	C	G	C	G	G	A	G	PC4019-C;SPT43019	2
H061	A	A	G	A	C	A	A	C	A	A	A	A	A	A	A	C	G	G	G	G	A	G	SPT43213;SPT43311	2
H062	A	A	G	A	C	A	A	C	A	A	A	A	A	G	G	C	A	G	G	G	A	G	SPT43194;SPT43349	2
H063	A	A	G	A	C	A	A	C	A	A	C	A	C	A	A	C	G	G	G	G	C	G	SPT42965;SPT43178	2
H064	A	A	G	A	C	A	A	G	A	C	A	A	C	A	A	C	G	G	G	G	A	G	SPT42898;SPT43045	2
H065	A	A	G	A	C	A	A	G	A	C	C	A	C	A	A	C	G	G	G	G	A	G	SPT43032;SPT43072	2
H066	A	A	G	A	C	A	A	G	A	T	A	A	C	G	A	C	G	C	G	G	C	G	PC0005-Cx;SPT43001	2
H067	A	A	G	A	G	A	A	G	A	A	C	A	C	A	A	C	G	G	G	G	A	G	SPT43169;PC0193-C	2
H068	A	C	G	A	A	A	A	G	A	C	A	A	C	A	A	C	G	C	G	G	A	G	PC0079-C;SPT43218	2
H069	A	C	G	A	C	C	A	G	A	A	C	A	C	A	A	C	G	C	A	G	A	G	Pf012;Pf015	2
H070	A	A	A	A	A	A	A	C	A	A	C	A	C	A	A	C	G	G	G	G	A	G	SPT42963	1
H071	A	A	A	A	A	A	A	C	A	C	C	A	C	A	A	C	G	G	G	G	C	G	SPT42862	1
H072	A	A	A	A	G	A	A	C	A	A	C	A	A	A	A	C	G	C	G	A	T	G	SPT43047	1
H073	A	A	A	A	G	A	A	C	A	A	C	A	A	G	A	C	G	C	G	G	T	G	SPT42830	1
H074	A	A	A	A	G	A	A	C	A	A	C	A	A	G	G	C	G	G	G	G	C	G	SPT42874	1
H075	A	A	A	A	G	A	A	C	A	A	C	A	C	A	A	C	G	G	A	G	A	G	PC0011-C	1
H076	A	A	A	A	G	A	A	C	A	A	C	A	C	G	A	C	G	G	G	G	A	G	PC4084-C	1
H077	A	A	A	A	G	A	A	G	A	A	C	A	C	A	A	C	G	G	A	G	A	G	SPT43315	1
H078	A	A	A	A	G	A	A	G	A	A	C	A	C	G	A	C	G	G	G	G	C	G	SPT42848	1
H079	A	A	A	A	G	A	A	G	A	C	C	A	C	A	A	C	G	C	G	G	A	G	PC0049-C	1
H080	A	A	A	A	G	A	A	G	A	C	C	A	C	A	A	C	G	C	G	G	C	G	SPT42869	1
H081	A	A	A	A	G	A	A	G	A	C	C	A	C	A	A	C	G	G	G	G	A	G	SPT43119	1
H082	A	A	A	A	G	A	A	G	A	T	C	A	C	A	A	C	G	G	A	G	A	G	SPT42967	1
H083	A	A	A	A	G	A	C	G	A	A	A	A	A	A	A	C	G	G	G	G	C	G	SPT43180	1
H084	A	A	A	C	G	A	A	G	A	C	A	A	C	A	A	C	G	G	G	G	C	G	PC0012-C	1
H085	A	A	A	C	G	A	A	G	A	C	C	A	C	G	G	T	A	G	G	G	A	G	PC0246-C	1
H086	A	A	G	A	A	A	A	C	A	A	A	A	C	A	A	C	G	C	G	G	C	G	PC4049-C	1
H087	A	A	G	A	A	A	A	C	A	A	A	A	C	A	A	C	G	G	A	G	A	G	SPT43000	1
H088	A	A	G	A	A	A	A	C	A	A	A	A	C	A	A	C	G	G	G	G	A	G	SPT42988	1
H089	A	A	G	A	A	A	A	C	A	A	C	A	C	A	A	C	G	G	A	G	A	G	SPT42847	1
H090	A	A	G	A	A	A	A	C	A	C	C	A	C	A	A	C	G	G	G	G	C	G	SPT42917	1
H091	A	A	G	A	A	A	A	G	A	A	C	A	C	G	G	C	G	G	G	G	A	G	PC0035-C	1
H092	A	A	G	A	C	A	A	G	A	A	C	A	C	G	G	T	G	G	G	G	A	G	SPT43179	1
H093	A	A	G	A	C	A	A	G	A	C	A	A	C	A	A	C	G	G	G	G	C	G	Pf008	1
H094	A	A	G	A	C	A	A	G	A	G	C	A	C	A	A	C	G	G	G	G	C	G	SPT42995	1
H095	A	A	G	A	C	A	A	G	A	G	C	A	C	G	G	C	G	G	G	G	C	G	SPT43277	1
H096	A	A	G	A	C	A	A	G	A	T	A	A	C	A	A	C	G	C	G	G	C	G	SPT42940	1
H097	A	A	G	A	C	A	A	G	A	T	C	A	C	G	A	C	G	C	G	G	C	G	SPT42929	1
H098	A	A	G	A	C	A	A	G	A	T	C	G	C	G	A	C	G	C	G	G	C	G	PC0199-C	1
H099	A	A	G	A	C	A	A	G	G	A	C	A	C	A	A	C	G	C	G	G	A	G	Pf017	1
H100	A	A	G	A	G	A	A	C	A	A	C	A	C	A	A	C	G	G	G	G	A	G	SPT42980	1
H101	A	A	G	A	G	A	A	C	A	A	C	A	C	A	A	C	G	G	G	G	C	G	SPT42877	1
H102	A	A	G	A	G	A	A	G	A	A	A	A	C	A	A	C	G	G	G	G	C	G	PC4028-C	1
H103	A	A	G	A	G	A	A	G	A	C	A	A	C	G	A	C	G	C	G	G	C	G	SPT42865	1
H104	A	A	G	A	G	A	A	G	A	C	C	A	C	A	A	C	G	C	G	G	C	G	SPT42857	1
H105	A	C	A	A	G	A	A	C	A	A	C	A	C	A	A	C	G	C	G	G	C	G	SPT42914	1
H106	A	C	G	A	A	A	A	G	A	A	C	A	C	A	A	C	G	G	G	G	C	G	PC4054-C	1
H107	A	C	G	A	A	A	A	G	A	C	A	A	C	A	A	C	G	G	G	G	C	G	SPT43250	1
H108	A	C	G	A	A	A	A	G	A	C	C	A	C	A	A	C	G	G	G	G	C	G	SPT42861	1
H109	A	C	G	A	A	A	A	G	G	A	C	A	C	A	A	C	G	C	G	G	C	G	SPT43117	1
H110	A	C	G	A	C	A	A	C	A	A	A	A	C	A	A	C	G	C	G	G	C	G	Pf025	1
H111	A	C	G	A	C	C	A	G	A	A	C	A	C	A	A	C	G	C	A	G	C	G	Pf016	1
H112	T	A	A	C	G	A	A	G	A	A	C	A	C	G	G	T	G	G	G	G	A	G	PC0054-C	1
